# Supplementary material for: Southward expanding plate coupling due to variation in sediment subduction as a cause of Andean growth
Source: Nat Commun. 2021 Dec 14;12:7271. doi: 10.1038/s41467-021-27518-8 (PMC8671423; doi:10.1038/s41467-021-27518-8)
Supplement: Supplementary file 3 — Source Data [file 41467_2021_27518_MOESM3_ESM.zip]

Archive with 47 entries (36 files):
- data_source/
- data_source/.DS_Store
- __MACOSX/
- __MACOSX/data_source/
- __MACOSX/data_source/._.DS_Store
- data_source/Fig1/
- data_source/Fig1/raw_JFR_20Ma.txt
- data_source/Fig1/.DS_Store
- __MACOSX/data_source/Fig1/
- __MACOSX/data_source/Fig1/._.DS_Store
- data_source/Fig1/raw_JFR_40Ma.txt
- data_source/Fig1/raw_sediment_thickness.txt
- data_source/Fig1/raw_JFR_60Ma.txt
- data_source/Fig1/raw_JFR_30Ma.txt
- data_source/Fig1/raw_JFR_0Ma.txt
- data_source/Fig1/raw_JFR_10Ma.txt
- data_source/Fig1/raw_topography_along_strike.txt
- __MACOSX/data_source/Fig1/._raw_topography_along_strike.txt
- data_source/Fig1/raw_JFR_50Ma.txt
- data_source/Extended_Data_Fig10/
- data_source/Extended_Data_Fig10/convergence_rate_20S.txt
- __MACOSX/data_source/Extended_Data_Fig10/
- __MACOSX/data_source/Extended_Data_Fig10/._convergence_rate_20S.txt
- data_source/Extended_Data_Fig10/convergence_rate_40S.txt
- __MACOSX/data_source/Extended_Data_Fig10/._convergence_rate_40S.txt
- data_source/readme.txt
- __MACOSX/data_source/._readme.txt
- data_source/Fig3/
- data_source/Fig3/.DS_Store
- __MACOSX/data_source/Fig3/
- __MACOSX/data_source/Fig3/._.DS_Store
- data_source/Fig3/raw_model1_shortening.txt
- data_source/Fig3/raw_model2_shortening.txt
- data_source/Fig3/raw_model3_shortening.txt
- data_source/Fig3/raw_JFR_trench_intersection_lat_over_age.txt
- data_source/Fig4/
- data_source/Fig4/raw_Sphephard_SUB_JFR_migration.txt
- data_source/Fig4/raw_Muller_JFR_migration.txt
- data_source/Fig4/raw_Sphephard_FHS_JFR_migration.txt
- data_source/Fig4/.DS_Store
- __MACOSX/data_source/Fig4/
- __MACOSX/data_source/Fig4/._.DS_Store
- data_source/Fig4/raw_Sphephard_HHS_JFR_migration.txt
- __MACOSX/data_source/Fig4/._raw_Sphephard_HHS_JFR_migration.txt
- data_source/Fig4/raw_Mattews_JFR_migration.txt
- data_source/Fig4/raw_Seton_JFR_migration.txt
- data_source/Fig4/raw_Torsvik_JFR_migration.txt
