# Supplementary material for: Southward expanding plate coupling due to variation in sediment subduction as a cause of Andean growth
Source: Nat Commun. 2021 Dec 14;12:7271. doi: 10.1038/s41467-021-27518-8 (PMC8671423; doi:10.1038/s41467-021-27518-8)
Supplement: Supplementary file 3 — Source Data [file 41467_2021_27518_MOESM3_ESM.zip › data_source/Fig1/raw_JFR_20Ma.txt]

-34.4 -83.4
-33.1 -79.3
-31.3 -75.3
-29.9 -71.9
-29.5 -69.9
-27.6 -67.6
-26.8 -66.8
-26.6 -66.4
-25.6 -66.6
-25.0 -65.6
-23.7 -64.5
-22.5 -63.3
-20.2 -63.0
-18.6 -61.7
-18.1 -57.9
-17.7 -54.0
-16.3 -50.0
-15.1 -46.0
-14.8 -41.7
-15.3 -41.8
-15.7 -41.8
-16.0 -41.5
-16.0 -41.2
-14.5 -39.7
-12.9 -37.9
-13.0 -35.2
