# Supplementary material for: Southward expanding plate coupling due to variation in sediment subduction as a cause of Andean growth
Source: Nat Commun. 2021 Dec 14;12:7271. doi: 10.1038/s41467-021-27518-8 (PMC8671423; doi:10.1038/s41467-021-27518-8)
Supplement: Supplementary file 3 — Source Data [file 41467_2021_27518_MOESM3_ESM.zip › data_source/Fig1/raw_JFR_40Ma.txt]

-33.2 -89.0
-31.0 -87.0
-30.1 -86.3
-29.9 -85.9
-28.9 -86.3
-28.2 -85.5
-26.8 -84.5
-25.4 -83.5
-23.1 -83.6
-21.3 -82.4
-20.4 -78.7
-19.4 -74.8
-17.5 -71.1
-15.8 -67.2
-14.9 -63.1
-15.3 -63.0
-15.7 -63.0
-16.0 -62.7
-16.0 -62.4
-14.3 -61.1
-12.4 -59.6
-12.2 -56.9
