# Supplementary material for: Southward expanding plate coupling due to variation in sediment subduction as a cause of Andean growth
Source: Nat Commun. 2021 Dec 14;12:7271. doi: 10.1038/s41467-021-27518-8 (PMC8671423; doi:10.1038/s41467-021-27518-8)
Supplement: Supplementary file 3 — Source Data [file 41467_2021_27518_MOESM3_ESM.zip › data_source/Fig1/raw_sediment_thickness.txt]

Lat	thick (km)
2.8	2
2	3
1	0.5
0	0.2
-1	0.3
-3	0.6
-5.5	1.5
-9	1
-12	0.3
-14	0.4
-15	0.5
-16	0.1
-17	0.6
-18	0.5
-19	0.4
-20	0.3
-21	0.2
-22	0.1
-23	0.1
-24	0.1
-25	0.1
-26	0.4
-27	0.3
-28	0.5
-29	0.6
-29.7	0.6
-30.5	0.6
-31.2	0.7
-32	0.6
-33	0.6
-34	2.4
-34.7	2.4
-35.5	2.4
-36.2	2.3
-37	2.3
-38	1.5
-39	1.5
-40	1.5
-41	1.5
-42	2
-43	2
-44	2
-45	2.3
