# Supplementary material for: Southward expanding plate coupling due to variation in sediment subduction as a cause of Andean growth
Source: Nat Commun. 2021 Dec 14;12:7271. doi: 10.1038/s41467-021-27518-8 (PMC8671423; doi:10.1038/s41467-021-27518-8)
Supplement: Supplementary file 3 — Source Data [file 41467_2021_27518_MOESM3_ESM.zip › data_source/Fig1/raw_JFR_60Ma.txt]

-33.4 -93.6
-32.5 -93.0
-30.9 -92.5
-29.3 -92.0
-27.1 -92.8
-25.1 -92.2
-23.2 -88.9
-21.3 -85.4
-18.5 -82.3
-15.8 -79.1
-13.8 -75.4
-14.2 -75.2
-14.6 -75.1
-14.8 -74.7
-14.7 -74.4
-12.7 -73.7
-10.5 -72.7
-9.6 -70.2
