# Supplementary material for: Southward expanding plate coupling due to variation in sediment subduction as a cause of Andean growth
Source: Nat Commun. 2021 Dec 14;12:7271. doi: 10.1038/s41467-021-27518-8 (PMC8671423; doi:10.1038/s41467-021-27518-8)
Supplement: Supplementary file 3 — Source Data [file 41467_2021_27518_MOESM3_ESM.zip › data_source/Fig1/raw_JFR_30Ma.txt]

-33.7 -86.2
-32.4 -82.6
-32.0 -80.5
-30.1 -78.2
-29.2 -77.4
-29.1 -77.0
-28.1 -77.2
-27.5 -76.2
-26.2 -75.1
-24.9 -73.8
-22.7 -73.6
-21.1 -72.2
-20.6 -68.4
-20.1 -64.4
-18.7 -60.4
-17.4 -56.3
-17.1 -52.1
-17.5 -52.1
-17.9 -52.0
-18.2 -51.8
-18.3 -51.5
-16.7 -50.0
-15.0 -48.2
-15.2 -45.5
