# Supplementary material for: Southward expanding plate coupling due to variation in sediment subduction as a cause of Andean growth
Source: Nat Commun. 2021 Dec 14;12:7271. doi: 10.1038/s41467-021-27518-8 (PMC8671423; doi:10.1038/s41467-021-27518-8)
Supplement: Supplementary file 3 — Source Data [file 41467_2021_27518_MOESM3_ESM.zip › data_source/Fig1/raw_JFR_0Ma.txt]

-34.0 -79.0
-33.6 -75.1
-33.1 -70.3
-32.4 -65.4
-30.7 -60.1
-28.9 -56.5
-26.4 -53.1
-24.6 -50.1
-23.8 -48.3
-21.6 -46.5
-20.7 -45.9
-20.5 -45.5
-19.6 -45.9
-18.8 -45.1
-17.4 -44.3
-16.0 -43.3
-13.7 -43.4
-11.9 -42.4
-11.0 -38.8
-10.0 -35.1
-8.3 -31.4
-6.6 -27.7
-5.9 -23.6
-6.4 -23.6
-6.8 -23.5
-7.1 -23.2
-7.1 -23.0
-5.4 -21.6
-3.6 -20.0
-3.6 -17.4
