# Supplementary material for: Southward expanding plate coupling due to variation in sediment subduction as a cause of Andean growth
Source: Nat Commun. 2021 Dec 14;12:7271. doi: 10.1038/s41467-021-27518-8 (PMC8671423; doi:10.1038/s41467-021-27518-8)
Supplement: Supplementary file 3 — Source Data [file 41467_2021_27518_MOESM3_ESM.zip › data_source/Fig1/raw_JFR_10Ma.txt]

-34.5 -80.8
-34.1 -75.8
-32.8 -70.2
-31.1 -66.4
-28.9 -62.8
-27.2 -59.6
-26.5 -57.7
-24.4 -55.8
-23.5 -55.1
-23.3 -54.7
-22.4 -55.0
-21.7 -54.2
-20.3 -53.2
-18.9 -52.2
-16.7 -52.2
-14.9 -51.0
-14.1 -47.3
-13.3 -43.6
-11.7 -39.8
-10.2 -35.9
-9.6 -31.8
-10.1 -31.8
-10.5 -31.8
-10.8 -31.5
-10.8 -31.3
-9.2 -29.8
-7.4 -28.2
-7.5 -25.5
