# Supplementary material for: Southward expanding plate coupling due to variation in sediment subduction as a cause of Andean growth
Source: Nat Commun. 2021 Dec 14;12:7271. doi: 10.1038/s41467-021-27518-8 (PMC8671423; doi:10.1038/s41467-021-27518-8)
Supplement: Supplementary file 3 — Source Data [file 41467_2021_27518_MOESM3_ESM.zip › data_source/Fig1/raw_topography_along_strike.txt]

Latitude, Maximum Topography (along the transect perpendicular to the trench) in meters
-51.13 1087.37
-51.01 1495.43
-50.89 2024.45
-50.76 2651.03
-50.63 2042.38
-50.50 2411.96
-50.36 1923.77
-50.23 1743.50
-50.09 2588.40
-49.95 2242.94
-49.82 2120.29
-49.68 2541.87
-49.55 1767.15
-49.42 2448.96
-49.29 2450.10
-49.17 1742.27
-49.05 1748.07
-48.94 2267.85
-48.83 1825.19
-48.73 2787.88
-48.63 2207.75
-48.54 1747.85
-48.45 2082.31
-48.36 2238.35
-48.27 2019.50
-48.19 2346.97
-48.11 2150.05
-48.03 2110.49
-47.95 2079.54
-47.87 2282.16
-47.79 2282.90
-47.71 3197.47
-47.62 2680.35
-47.54 1940.62
-47.45 2201.94
-47.37 2131.00
-47.27 1801.05
-47.18 1716.45
-47.08 1699.65
-46.98 2234.77
-46.87 2634.84
-46.76 1965.23
-46.65 2502.13
-46.54 1912.96
-46.42 1902.28
-46.30 1737.92
-46.18 1888.06
-46.06 1665.11
-45.94 1381.39
-45.81 1368.30
-45.69 1238.72
-45.56 1358.31
-45.43 1377.96
-45.31 1554.86
-45.18 1502.32
-45.06 1387.45
-44.93 1538.48
-44.80 1508.26
-44.68 1770.92
-44.55 1645.98
-44.43 1593.74
-44.30 1594.34
-44.18 1783.85
-44.05 1520.08
-43.93 1368.55
-43.80 1487.02
-43.67 1622.56
-43.55 1510.75
-43.42 1691.62
-43.30 1580.57
-43.17 1559.52
-43.04 1811.74
-42.92 1643.27
-42.79 1649.86
-42.67 1700.63
-42.54 1895.50
-42.41 1860.07
-42.28 1655.69
-42.16 2023.07
-42.03 1649.72
-41.90 1873.86
-41.78 1867.01
-41.65 1727.82
-41.52 1942.92
-41.39 1890.52
-41.26 1791.78
-41.14 1833.89
-41.01 2282.30
-40.88 1635.35
-40.75 1638.88
-40.63 1809.24
-40.50 1751.73
-40.37 1934.41
-40.24 1662.29
-40.12 1707.77
-39.99 1851.23
-39.86 1621.35
-39.73 2011.20
-39.61 1643.40
-39.48 1492.35
-39.35 2861.70
-39.22 2114.47
-39.10 1762.04
-38.97 1885.29
-38.84 2023.17
-38.72 2081.25
-38.59 2225.78
-38.46 2307.08
-38.34 2247.57
-38.21 2117.74
-38.09 1953.48
-37.96 2430.60
-37.84 2393.59
-37.71 2090.17
-37.59 2125.24
-37.46 2216.38
-37.34 2624.00
-37.22 2805.35
-37.09 2127.53
-36.97 2285.96
-36.85 2984.82
-36.72 2309.44
-36.60 2305.23
-36.48 2198.76
-36.36 2587.60
-36.23 3043.01
-36.11 2948.23
-35.99 2978.71
-35.87 3267.41
-35.75 4159.81
-35.63 2806.11
-35.50 3117.88
-35.38 3341.90
-35.26 3522.61
-35.14 2887.84
-35.02 3136.48
-34.90 2906.26
-34.78 3202.54
-34.66 2924.00
-34.54 3618.15
-34.42 3702.04
-34.30 3223.76
-34.17 4001.42
-34.05 4341.23
-33.93 4322.63
-33.81 4231.39
-33.69 3961.97
-33.57 4342.36
-33.45 4566.94
-33.33 4139.83
-33.21 4020.46
-33.09 5072.83
-32.97 4787.12
-32.85 5667.88
-32.73 5297.88
-32.61 5016.38
-32.48 5035.28
-32.36 4672.90
-32.24 6062.39
-32.12 4839.25
-32.00 4410.47
-31.88 5007.71
-31.76 5763.88
-31.64 5986.93
-31.51 4442.46
-31.39 4737.08
-31.27 4785.18
-31.15 5414.93
-31.02 4857.91
-30.90 4531.60
-30.78 4630.54
-30.66 4042.99
-30.53 4141.64
-30.41 4511.90
-30.29 5496.24
-30.16 5894.67
-30.04 5688.46
-29.92 5276.46
-29.79 5168.93
-29.67 4933.62
-29.54 4960.71
-29.42 5623.11
-29.29 5210.71
-29.17 5090.89
-29.04 4960.78
-28.91 5629.46
-28.79 5152.29
-28.66 5701.35
-28.53 5022.48
-28.41 5219.69
-28.28 5115.24
-28.15 5467.88
-28.02 5365.40
-27.89 4998.62
-27.76 5647.67
-27.63 6040.11
-27.51 5545.39
-27.37 5628.84
-27.24 5311.47
-27.11 5320.45
-26.98 5526.88
-26.85 6071.20
-26.72 6551.48
-26.59 5868.68
-26.45 5285.81
-26.32 5157.95
-26.19 6121.44
-26.05 5658.81
-25.92 5725.30
-25.79 5600.77
-25.65 5079.69
-25.52 4880.25
-25.38 5503.79
-25.25 5332.88
-25.12 5644.62
-24.98 5509.35
-24.85 5575.51
-24.71 5175.41
-24.58 5401.97
-24.44 5053.14
-24.31 5430.99
-24.18 5699.04
-24.04 5624.45
-23.91 5669.03
-23.78 5185.55
-23.64 5269.87
-23.51 5345.71
-23.38 5415.04
-23.25 4630.21
-23.12 5160.31
-22.99 5116.91
-22.86 5023.03
-22.73 5202.88
-22.60 5493.13
-22.47 5523.82
-22.34 5218.16
-22.21 5218.07
-22.09 5445.57
-21.96 5722.90
-21.83 5045.64
-21.71 5063.33
-21.58 5365.61
-21.46 5606.41
-21.34 4810.85
-21.22 4660.92
-21.10 4714.60
-20.98 4741.62
-20.86 5103.09
-20.74 4866.80
-20.62 4984.01
-20.51 4673.45
-20.39 5107.02
-20.28 4665.02
-20.17 4532.23
-20.06 5082.34
-19.95 5105.01
-19.84 4679.62
-19.73 4809.31
-19.62 5504.93
-19.52 5284.14
-19.41 5270.41
-19.31 4808.17
-19.21 5139.81
-19.11 5278.39
-19.01 5347.17
-18.91 5226.54
-18.82 5366.13
-18.72 5214.44
-18.62 5192.29
-18.53 5190.25
-18.44 5063.98
-18.34 5090.96
-18.25 5222.49
-18.16 5454.01
-18.07 5436.05
-17.98 4863.13
-17.89 5080.26
-17.80 4968.37
-17.71 4975.85
-17.63 4932.16
-17.54 5398.95
-17.45 5450.03
-17.37 5217.02
-17.28 5281.44
-17.19 5245.94
-17.11 6001.77
-17.02 5024.22
-16.94 5578.51
-16.85 5138.55
-16.76 5033.24
-16.68 4987.90
-16.59 4755.69
-16.51 4745.08
-16.42 4902.00
-16.33 4843.87
-16.25 4836.73
-16.16 4939.62
-16.08 4929.86
-15.99 5312.31
-15.90 4781.34
-15.81 4773.98
-15.73 4407.45
-15.64 4413.58
-15.55 4380.88
-15.46 4446.31
-15.38 4464.77
-15.29 4585.34
-15.20 4589.78
-15.11 4674.57
-15.02 4792.95
-14.93 4849.13
-14.84 4772.24
-14.75 4891.54
-14.66 4937.80
-14.57 4899.60
-14.48 4883.87
-14.39 4747.15
-14.30 4673.16
-14.20 4943.61
-14.11 4737.45
-14.02 4867.59
-13.93 4825.13
-13.83 4669.92
-13.74 4953.65
-13.64 4868.10
-13.55 4671.63
-13.45 5103.74
-13.36 4957.25
-13.26 4923.07
-13.17 4897.27
-13.07 4977.15
-12.97 4959.68
-12.87 4766.78
-12.78 4880.76
-12.68 4803.82
-12.58 4804.64
-12.48 4831.18
-12.38 4724.98
-12.28 4841.25
-12.17 4668.25
-12.07 4859.37
-11.97 4944.69
-11.87 5047.66
-11.76 5208.00
-11.66 4742.06
-11.56 4772.13
-11.45 4842.74
-11.34 5030.42
-11.24 5042.53
-11.13 4749.01
-11.02 5095.62
-10.92 4870.31
-10.81 5286.41
-10.70 5143.32
-10.59 4962.98
-10.48 5566.42
-10.36 5023.30
-10.25 5166.21
-10.14 4646.81
-10.03 4746.52
-9.91 4150.32
-9.80 4488.59
-9.68 4481.67
-9.57 4384.75
-9.45 4247.05
-9.33 4190.98
-9.21 4134.68
-9.09 4103.34
-8.97 4116.01
-8.85 4016.30
-8.73 3960.03
-8.61 4187.55
-8.49 3987.15
-8.36 3904.38
-8.24 3850.33
-8.12 4063.41
-7.99 3952.69
-7.87 3946.76
-7.74 3853.64
-7.62 3726.40
-7.49 3625.90
-7.37 3753.20
-7.24 3482.10
-7.11 3842.22
-6.99 3498.45
-6.86 3350.67
-6.73 3384.91
-6.60 3261.85
-6.48 3336.84
-6.35 3175.75
-6.22 3348.85
-6.09 3451.69
-5.96 3470.57
-5.84 3212.28
-5.71 2958.30
-5.58 3154.25
-5.45 3453.66
-5.33 3299.22
-5.20 3564.47
-5.07 3514.01
-4.94 3413.29
-4.82 3517.64
-4.69 3621.45
-4.56 3377.03
-4.43 3439.24
-4.31 3439.45
-4.18 3208.04
-4.05 3279.03
-3.93 3462.46
-3.80 3259.43
-3.67 3046.87
-3.54 2787.58
-3.42 3005.26
-3.29 3597.67
-3.16 3641.29
-3.04 3274.07
-2.91 3349.83
-2.78 3487.76
-2.66 3753.63
-2.53 3844.19
-2.40 4012.67
-2.28 4252.90
-2.15 4089.24
-2.02 3908.66
-1.90 3752.30
-1.77 4261.45
-1.64 4085.70
-1.52 4083.90
-1.39 4143.27
-1.26 4002.22
-1.14 4182.40
-1.01 4478.75
-0.89 5185.39
-0.76 4225.42
-0.63 4131.23
-0.51 4174.29
-0.38 4204.72
-0.26 4043.27
-0.14 4047.12
-0.01 3938.47
0.11 4866.97
0.23 4273.95
0.35 4352.94
0.48 4540.21
0.60 4047.90
0.71 4281.94
0.83 4168.63
0.95 4045.84
1.07 3842.39
1.18 4290.87
1.30 4849.59
1.41 3845.03
1.52 4456.89
1.64 3945.22
1.75 3831.63
1.85 3520.17
1.96 3575.48
2.07 3558.81
2.17 3816.43
2.28 3952.23
2.38 3975.13
2.49 3601.25
2.59 3553.02
2.69 3505.54
2.79 3737.52
2.90 3766.14
3.00 3377.79
3.10 3032.75
3.20 3525.55
3.30 3479.98
3.40 3425.49
3.51 3232.72
3.61 3643.56
3.71 3843.82
3.81 3304.35
3.92 3617.02
4.02 3640.44
4.13 3495.41
4.24 3739.97
4.35 3981.36
4.46 3911.88
4.57 3788.89
4.68 3869.34
4.79 3648.00
4.91 3774.52
5.03 3843.25
5.15 3747.94
5.27 4727.31
5.39 3670.66
5.51 3640.80
5.64 3738.37
5.76 3902.09
5.88 3663.56
6.01 3679.64
6.13 4125.96
6.25 2823.77
6.37 1597.10
6.48 3236.85
6.60 3646.86
6.71 1018.29
