# Supplementary material for: Southward expanding plate coupling due to variation in sediment subduction as a cause of Andean growth
Source: Nat Commun. 2021 Dec 14;12:7271. doi: 10.1038/s41467-021-27518-8 (PMC8671423; doi:10.1038/s41467-021-27518-8)
Supplement: Supplementary file 3 — Source Data [file 41467_2021_27518_MOESM3_ESM.zip › data_source/Fig1/raw_JFR_50Ma.txt]

-32.8 -91.4
-32.5 -91.0
-31.6 -91.6
-30.8 -90.8
-29.3 -90.1
-27.7 -89.3
-25.5 -89.7
-23.6 -88.8
-22.2 -85.2
-20.7 -81.5
-18.4 -78.0
-16.2 -74.4
-14.8 -70.4
-15.2 -70.3
-15.6 -70.2
-15.9 -69.9
-15.8 -69.6
-13.9 -68.5
-11.9 -67.3
-11.3 -64.6
