# Supplementary material for: Southward expanding plate coupling due to variation in sediment subduction as a cause of Andean growth
Source: Nat Commun. 2021 Dec 14;12:7271. doi: 10.1038/s41467-021-27518-8 (PMC8671423; doi:10.1038/s41467-021-27518-8)
Supplement: Supplementary file 3 — Source Data [file 41467_2021_27518_MOESM3_ESM.zip › data_source/Extended_Data_Fig10/convergence_rate_20S.txt]

0.0 8.7
1.0 8.7
2.0 8.7
3.0 8.7
4.0 8.7
5.0 10.8
6.0 10.8
7.0 10.8
8.0 10.8
9.0 10.8
10.0 10.9
11.0 11.8
12.0 11.8
13.0 11.8
14.0 11.8
15.0 12.0
16.0 12.0
17.0 12.0
18.0 12.0
19.0 12.0
20.0 11.9
21.0 11.8
22.0 11.8
23.0 9.3
24.0 9.3
25.0 9.3
26.0 10.7
27.0 12.4
28.0 12.3
29.0 12.3
30.0 12.3
31.0 12.6
32.0 12.5
33.0 10.4
34.0 10.2
35.0 10.2
36.0 10.3
37.0 10.3
38.0 10.3
39.0 10.3
40.0 9.1
41.0 8.8
42.0 8.8
43.0 8.1
44.0 5.3
45.0 5.3
46.0 5.3
47.0 5.5
48.0 7.0
49.0 6.6
50.0 5.6
51.0 5.6
52.0 5.4
53.0 6.3
54.0 6.7
55.0 6.7
