# Supplementary material for: Southward expanding plate coupling due to variation in sediment subduction as a cause of Andean growth
Source: Nat Commun. 2021 Dec 14;12:7271. doi: 10.1038/s41467-021-27518-8 (PMC8671423; doi:10.1038/s41467-021-27518-8)
Supplement: Supplementary file 3 — Source Data [file 41467_2021_27518_MOESM3_ESM.zip › data_source/Extended_Data_Fig10/convergence_rate_40S.txt]

0.0 8.7
1.0 8.7
2.0 8.7
3.0 8.7
4.0 8.7
5.0 10.2
6.0 10.2
7.0 10.2
8.0 10.2
9.0 10.2
10.0 10.4
11.0 11.5
12.0 11.5
13.0 11.5
14.0 11.5
15.0 12.9
16.0 12.9
17.0 12.9
18.0 13.0
19.0 13.0
20.0 11.1
21.0 10.9
22.0 10.9
23.0 7.0
24.0 7.0
25.0 7.0
26.0 8.2
27.0 9.6
28.0 9.5
29.0 9.5
30.0 9.5
31.0 9.6
32.0 9.6
33.0 4.9
34.0 4.4
35.0 4.4
36.0 4.5
37.0 4.5
38.0 4.5
39.0 4.5
40.0 4.9
41.0 4.9
42.0 4.9
43.0 4.1
44.0 1.1
45.0 1.1
46.0 1.1
47.0 1.2
48.0 2.2
49.0 2.0
50.0 1.6
51.0 1.6
52.0 1.1
53.0 1.3
54.0 1.5
55.0 1.6
