# Supplementary material for: Southward expanding plate coupling due to variation in sediment subduction as a cause of Andean growth
Source: Nat Commun. 2021 Dec 14;12:7271. doi: 10.1038/s41467-021-27518-8 (PMC8671423; doi:10.1038/s41467-021-27518-8)
Supplement: Supplementary file 3 — Source Data [file 41467_2021_27518_MOESM3_ESM.zip › data_source/readme.txt]

Fig1/raw_JFR_{0-60}Ma.xy: location of JFR relative to South American Plate (assuming South America is fixed) at 0-60 Ma. Column 1: Latitude; Column 2: Longitude.

Fig1/raw_sediment_thickness.txt: variation of trench-sediment thickness along strike. Column 1: Latitude; Column 2: Thickness of sediments in km.

Fig1/raw_topography_along_strike.xy: variation of maximum topography along strike. Column 1: Latitude; Column 2: maximum topography in meters measured along transects perpendicular to the trench.

Fig3/raw_model{1-3}_shortening.txt: predicted amount of shortening by model 1-3, respectively. Column 1: Lat; Column 2: Amount of shortening in km.

Fig3/raw_JFR_trench_intersection_lat_over_age.txt: southward migration of the intersection between JFR and the undeformed trench, using the plate reconstruction of Muller et al. (2016). The geometry of the undeformed trench follows that of Arriagada et al. (2008) at 45 Ma. Column 1: Age; Column 2: Lat.

Fig4/raw_Torsvik_JFR_migration.txt: southward migration of the intersection between JFR and the undeformed trench using the plate reconstruction of Torsvik et al. (2019).
Fig4/raw_Mattews_JFR_migration.txt: that using the plate reconstruction of Mattews et al. (2016).
Fig4/raw_Muller_JFR_migration.txt: that using the plate reconstruction of Muller et al. (2016).
Fig4/raw_Seton_JFR_migration.txt: that using the plate reconstruction of Seton et al. (2012).
Fig4/raw_Sphephard_FHS_JFR_migration.txt: that using the plate reconstruction of Sphephard et al. (2011) with a fixed hotspot reference frame.
Fig4/raw_Sphephard_HHS_JFR_migration.txt: that using the plate reconstruction of Sphephard et al. (2011) with a hybrid hotspot reference frame.
Fig4/raw_Sphephard_SUB_JFR_migration.txt: that using the plate reconstruction of Sphephard et al. (2011) with a subduction reference frame.

Extendeds_ Data_Fig10/convergence_rate_20S: variation of convergence rate at 20°S. Column 1: Ages; Column 2: convergence rate in cm/yr.
Extendeds_ Data_Fig10/convergence_rate_40S: variation of convergence rate at 40°S. Column 1: Ages; Column 2: convergence rate in cm/yr.

Note: sources of the other data are annotated in figure captions.
