# Supplementary material for: Southward expanding plate coupling due to variation in sediment subduction as a cause of Andean growth
Source: Nat Commun. 2021 Dec 14;12:7271. doi: 10.1038/s41467-021-27518-8 (PMC8671423; doi:10.1038/s41467-021-27518-8)
Supplement: Supplementary file 3 — Source Data [file 41467_2021_27518_MOESM3_ESM.zip › data_source/Fig3/raw_model1_shortening.txt]

-35.0 167.9
-34.0 157.5
-33.0 147.0
-32.0 138.7
-31.0 134.5
-30.0 132.9
-29.0 132.1
-28.0 129.5
-27.0 122.4
-26.0 106.6
-25.0 77.6
-24.0 36.5
-23.0 -11.3
-22.0 -57.9
-21.0 -95.4
-20.0 -120.0
-19.0 -133.7
-18.0 -139.6
-17.0 -140.8
-16.0 -140.0
-15.0 -139.6
-14.0 -140.4
-13.0 -141.5
-12.0 -142.1
-11.0 -141.7
-10.0 -139.7
-9.0 -134.5
-8.0 -122.3
-7.0 -98.9
-6.0 -59.9
-5.0 0.0
