# Supplementary material for: Southward expanding plate coupling due to variation in sediment subduction as a cause of Andean growth
Source: Nat Commun. 2021 Dec 14;12:7271. doi: 10.1038/s41467-021-27518-8 (PMC8671423; doi:10.1038/s41467-021-27518-8)
Supplement: Supplementary file 3 — Source Data [file 41467_2021_27518_MOESM3_ESM.zip › data_source/Fig3/raw_model2_shortening.txt]

-35.0 90.7
-34.0 46.5
-33.0 -17.8
-32.0 -122.8
-31.0 -220.9
-30.0 -281.4
-29.0 -320.1
-28.0 -343.2
-27.0 -356.9
-26.0 -368.6
-25.0 -386.8
-24.0 -413.1
-23.0 -442.9
-22.0 -468.3
-21.0 -481.6
-20.0 -478.5
-19.0 -460.8
-18.0 -431.9
-17.0 -395.5
-16.0 -355.2
-15.0 -314.8
-14.0 -276.3
-13.0 -241.4
-12.0 -211.1
-11.0 -185.9
-10.0 -165.8
-9.0 -148.3
-8.0 -128.2
-7.0 -100.3
-6.0 -59.5
-5.0 0.0
