# Supplementary material for: Southward expanding plate coupling due to variation in sediment subduction as a cause of Andean growth
Source: Nat Commun. 2021 Dec 14;12:7271. doi: 10.1038/s41467-021-27518-8 (PMC8671423; doi:10.1038/s41467-021-27518-8)
Supplement: Supplementary file 3 — Source Data [file 41467_2021_27518_MOESM3_ESM.zip › data_source/Fig3/raw_model3_shortening.txt]

-35.0 223.8
-34.0 183.9
-33.0 133.4
-32.0 69.3
-31.0 -0.5
-30.0 -65.2
-29.0 -117.8
-28.0 -160.3
-27.0 -197.0
-26.0 -232.9
-25.0 -273.5
-24.0 -318.4
-23.0 -362.6
-22.0 -398.8
-21.0 -419.5
-20.0 -420.9
-19.0 -405.7
-18.0 -378.0
-17.0 -342.7
-16.0 -304.7
-15.0 -269.0
-14.0 -237.9
-13.0 -212.0
-12.0 -191.1
-11.0 -174.8
-10.0 -161.8
-9.0 -149.2
-8.0 -131.9
-7.0 -105.1
-6.0 -63.5
-5.0 0.0
