# Supplementary material for: Southward expanding plate coupling due to variation in sediment subduction as a cause of Andean growth
Source: Nat Commun. 2021 Dec 14;12:7271. doi: 10.1038/s41467-021-27518-8 (PMC8671423; doi:10.1038/s41467-021-27518-8)
Supplement: Supplementary file 3 — Source Data [file 41467_2021_27518_MOESM3_ESM.zip › data_source/Fig3/raw_JFR_trench_intersection_lat_over_age.txt]

0.0 33.5
2.0 33.6
4.0 33.7
6.0 33.8
8.0 33.8
10.0 33.5
10.0 33.6
12.0 33.3
14.0 32.6
16.0 31.9
18.0 31.1
20.0 30.6
22.0 30.1
24.0 29.8
26.0 29.1
28.0 27.2
34.0 21.5
36.0 21.0
38.0 20.4
40.0 19.8
44.0 19.5
48.0 18.7
50.0 18.1
56.0 15.9
58.0 15.6
60.0 15.6
