# Supplementary material for: Southward expanding plate coupling due to variation in sediment subduction as a cause of Andean growth
Source: Nat Commun. 2021 Dec 14;12:7271. doi: 10.1038/s41467-021-27518-8 (PMC8671423; doi:10.1038/s41467-021-27518-8)
Supplement: Supplementary file 3 — Source Data [file 41467_2021_27518_MOESM3_ESM.zip › data_source/Fig4/raw_Sphephard_SUB_JFR_migration.txt]

0.0 -32.3
2.0 -32.1
4.0 -31.9
6.0 -31.6
8.0 -31.4
10.0 -31.0
12.0 -30.4
14.0 -29.9
16.0 -29.3
18.0 -28.9
20.0 -27.5
22.0 -25.9
24.0 -24.1
26.0 -23.9
28.0 -23.7
30.0 -24.2
32.0 -24.6
36.0 -25.3
40.0 -24.6
42.0 -23.8
46.0 -17.3
48.0 -18.2
50.0 -18.2
52.0 -18.0
54.0 -17.9
60.0 -13.3
