# Supplementary material for: Southward expanding plate coupling due to variation in sediment subduction as a cause of Andean growth
Source: Nat Commun. 2021 Dec 14;12:7271. doi: 10.1038/s41467-021-27518-8 (PMC8671423; doi:10.1038/s41467-021-27518-8)
Supplement: Supplementary file 3 — Source Data [file 41467_2021_27518_MOESM3_ESM.zip › data_source/Fig4/raw_Sphephard_FHS_JFR_migration.txt]

0.0 -32.8
2.0 -32.8
4.0 -32.8
6.0 -32.6
8.0 -32.6
10.0 -32.3
12.0 -31.9
14.0 -31.5
16.0 -31.1
18.0 -30.6
22.0 -26.0
24.0 -25.6
26.0 -25.7
28.0 -26.1
30.0 -23.3
32.0 -22.2
42.0 -17.4
44.0 -18.1
46.0 -18.6
50.0 -12.8
52.0 -10.7
56.0 -8.8
58.0 -8.4
60.0 -8.1
