# Supplementary material for: Southward expanding plate coupling due to variation in sediment subduction as a cause of Andean growth
Source: Nat Commun. 2021 Dec 14;12:7271. doi: 10.1038/s41467-021-27518-8 (PMC8671423; doi:10.1038/s41467-021-27518-8)
Supplement: Supplementary file 3 — Source Data [file 41467_2021_27518_MOESM3_ESM.zip › data_source/Fig4/raw_Sphephard_HHS_JFR_migration.txt]

0.0 -32.3
2.0 -32.1
4.0 -31.9
6.0 -31.6
8.0 -31.4
10.0 -31.0
12.0 -30.4
14.0 -29.8
16.0 -29.2
18.0 -28.5
20.0 -26.9
22.0 -23.7
24.0 -22.7
26.0 -22.5
28.0 -20.6
28.0 -22.5
28.0 -23.5
32.0 -18.7
34.0 -17.8
40.0 -11.5
42.0 -12.2
44.0 -12.7
46.0 -13.1
50.0 -7.5
50.0 -8.5
50.0 -9.2
50.0 -10.0
52.0 -4.3
54.0 -2.4
56.0 -0.6
58.0 0.1
60.0 3.7
