# Supplementary material for: Southward expanding plate coupling due to variation in sediment subduction as a cause of Andean growth
Source: Nat Commun. 2021 Dec 14;12:7271. doi: 10.1038/s41467-021-27518-8 (PMC8671423; doi:10.1038/s41467-021-27518-8)
Supplement: Supplementary file 3 — Source Data [file 41467_2021_27518_MOESM3_ESM.zip › data_source/Fig4/raw_Mattews_JFR_migration.txt]

0.0 -33.5
2.0 -33.6
4.0 -33.7
6.0 -33.8
8.0 -33.8
10.0 -33.5
10.0 -33.6
12.0 -33.3
14.0 -32.6
16.0 -31.9
18.0 -31.1
20.0 -30.6
22.0 -30.1
24.0 -29.8
26.0 -29.1
28.0 -27.1
30.0 -25.1
32.0 -21.0
34.0 -20.8
36.0 -20.3
38.0 -19.7
42.0 -18.9
44.0 -18.5
46.0 -18.3
48.0 -17.7
50.0 -17.1
52.0 -16.6
56.0 -15.9
58.0 -15.5
60.0 -15.2
