# Supplementary material for: Southward expanding plate coupling due to variation in sediment subduction as a cause of Andean growth
Source: Nat Commun. 2021 Dec 14;12:7271. doi: 10.1038/s41467-021-27518-8 (PMC8671423; doi:10.1038/s41467-021-27518-8)
Supplement: Supplementary file 3 — Source Data [file 41467_2021_27518_MOESM3_ESM.zip › data_source/Fig4/raw_Seton_JFR_migration.txt]

0.0 -32.4
2.0 -32.1
4.0 -31.9
6.0 -31.7
8.0 -31.4
12.0 -30.3
14.0 -29.6
16.0 -28.9
18.0 -27.9
24.0 -23.1
26.0 -22.6
28.0 -20.9
28.0 -22.5
28.0 -23.4
42.0 -11.0
44.0 -10.9
46.0 -10.6
48.0 -10.3
52.0 -8.8
54.0 -7.5
56.0 -6.0
58.0 -5.9
60.0 -5.9
