# Supplementary material for: Southward expanding plate coupling due to variation in sediment subduction as a cause of Andean growth
Source: Nat Commun. 2021 Dec 14;12:7271. doi: 10.1038/s41467-021-27518-8 (PMC8671423; doi:10.1038/s41467-021-27518-8)
Supplement: Supplementary file 3 — Source Data [file 41467_2021_27518_MOESM3_ESM.zip › data_source/Fig4/raw_Torsvik_JFR_migration.txt]

0.0 -32.8
2.0 -32.9
4.0 -33.0
6.0 -33.0
8.0 -32.9
10.0 -32.7
12.0 -32.5
14.0 -31.9
16.0 -31.5
18.0 -29.7
20.0 -27.7
22.0 -26.2
24.0 -24.8
26.0 -24.8
28.0 -23.6
30.0 -24.0
32.0 -25.1
32.0 -24.9
34.0 -22.0
36.0 -21.3
40.0 -20.0
42.0 -20.5
44.0 -21.0
46.0 -21.4
48.0 -20.8
50.0 -20.5
52.0 -20.1
56.0 -19.5
58.0 -19.2
60.0 -19.2
